# Supplementary material for: Genome-Wide Identification and Expression Analysis of the Shaker K+ Channel Gene Family in Cassava (Manihot esculenta Crantz) Under Potassium Stress
Source: Plants (Basel). 2025 Jul 17;14(14):2213. doi: 10.3390/plants14142213 (PMC12299194; doi:10.3390/plants14142213)
Supplement: Supplementary file 1 [file plants-14-02213-s001.zip]

Archive with 1 entries (1 files):
- plants-3709882-supplementary.pdf
